# Supplementary material for: A Multimodal Approach towards Genomic Identification of Protein Inhibitors of Uracil-DNA Glycosylase
Source: Viruses. 2023 Jun 10;15(6):1348. doi: 10.3390/v15061348 (PMC10303552; doi:10.3390/v15061348)
Supplement: Supplementary file 1 [file viruses-15-01348-s001.zip]

Archive with 1 entries (1 files):
- viruses-2374510-supplementary.pdf
